# Supplementary material for: Exploring the Use of Hydroxytyrosol and Some of Its Esters in Food-Grade Nanoemulsions: Establishing Connection between Structure and Efficiency
Source: Antioxidants (Basel). 2023 Nov 14;12(11):2002. doi: 10.3390/antiox12112002 (PMC10669426; doi:10.3390/antiox12112002)
Supplement: Supplementary file 1 [file antioxidants-12-02002-s001.zip]

Archive with 1 entries (1 files):
- antioxidants-2705704-supplementary.pdf
